# Supplementary material for: Recurrence quantification analysis of heart rate variability to detect both ventilatory thresholds
Source: PLoS One. 2021 Oct 7;16(10):e0249504. doi: 10.1371/journal.pone.0249504 (PMC8496840; doi:10.1371/journal.pone.0249504)
Supplement: S1 Table — (XLSX) [file pone.0249504.s001.xlsx]

## Sheet: TOT
Group	Age	Sex	Height	Weight	BMI	FM	FFM	pFM	pFFM	VO2 AerT_RQA	VO2/BW AerT_RQA	HR AerT_RQA	Workload AerT_RQA	RER AerT_RQA	VO2 AnT_RQA	VO2/BW AnT_RQA	HR AnT_RQA	Workload AnT_RQA	RER AnT_RQA	VO2 AerT_GE	VO2/BW AerT_GE	HR AerT_GE	Workload AerT_GE	RER AerT_GE	VO2 AnT_GE	VO2/BW AnT_GE	HR AnT_GE	Workload AnT_GE	RER AnT_GE	VO2_Peak	VO2/BW_Peak	HR_Peak	Workload _Peak	RER_Peak	RPE_Peak
Competitive Rowers (A)	17	M	173	67.8	22.7	10.5	57.3	15.5	84.5	2394.99	35.3243	158.5	140	0.84	3217.16	47.4507	175	200	0.91	2427.89	35.8096	158	140	0.85	3391.22	50.018	178	220	0.96	4087.23	60.2836	187	260	1.1	9
Competitive Rowers (A)	19	M	182	74.2	22.4	16.8	57.4	22.6	77.4	2102.82	28.3399	158.9	120	0.825	2929.62	39.4827	179.7	200	0.99	2097.23	28.2646	160	120	0.84	3056.23	41.1891	179	200	0.99	3587.02	48.3425	186	240	1.07	9
Recreational Rowers (B)	17	M	180	76.9	23.7	14.1	62.8	18.3	81.7	1444.45	18.7835	125.8	60	0.892	2553.9	33.2107	174.4	135	0.969	1528	19.87	126	60	0.89	2325.95	30.2464	173	135	0.97	3412.19	44.3717	194	210	1.12	9
Recreational Rowers (B)	14	M	174	74.3	24.5	21.4	52.9	28.8	71.2	1676.74	22.5672	141.4	75	0.932	2082.2	28.0242	165.7	135	0.993	1643.6	22.1211	140	75	0.93	1964.73	26.4432	158	105	0.95	2958.31	39.8157	187	180	1.08	9
Other Recreational Sports (C)	15	M	175.6	72.5	23.5	18.7	53.8	25.8	74.2	2267.27	31.2727	148.2	120	0.929	2675.6	36.9048	162.2	165	0.95	2353.6	32.4634	153	120	0.93	2949.88	40.688	169	165	0.96	3683.62	50.8085	184	210	1.07	9
Recreational Rowers (B)	19	M	187.2	81.5	23.3	19.5	62	23.9	76.1	2101.64	25.787	138.9	105	0.893	2735.7	33.5669	158.6	165	1.031	2024.9	24.8454	137	105	0.87	2677	32.8466	156	150	1.01	3249.91	39.8762	173	195	1.08	9
Recreational Rowers (B)	18	M	171	51.5	17.6	8	43.5	15.5	84.5	1751.2	34.0039	131.9	75	0.907	2177.59	42.2833	157.7	135	1.026	1413.3	27.4427	118	75	0.9	2275.6	44.1864	161	135	1.04	2551.61	49.5458	177	150	1.08	10
Recreational Rowers (B)	15	M	169.3	53.6	18.7	13.8	39.8	25.8	74.2	1469.13	27.4091	154.6	75	1.025	1814.36	33.85	168.9	105	1.072	1525.5	28.4608	143	75	0.93	1946.9	36.3228	171	105	1.04	2433.58	45.4027	189	135	1.15	9
Other Recreational Sports (C)	14	M	170	46	15.9	6	40	13.1	86.9	1689.67	36.732	169	75	0.935	1921	41.7609	181.6	105	0.929	1466.4	31.8783	150	60	0.87	1829.1	39.763	177	90	0.92	2420.26	52.6143	197	120	1.02	8
Recreational Rowers (B)	17	M	178	69.4	21.9	10.4	59	15	85	1522.34	21.9357	127.8	75	0.874	2073.4	29.8761	167.4	135	0.993	1433.8	20.6599	125	75	0.85	2163.84	31.1793	169	135	0.97	2939.86	42.3611	185	180	1.09	9
Other Recreational Sports (C)	15	M	186.3	73.3	21.1	15.6	57.7	21.3	78.7	1469.57	20.0487	107.1	60	0.827	2276.3	31.0546	142.8	135	0.941	1635.7	22.3151	113	75	0.83	2481.9	33.8595	148	135	0.93	2990.73	40.8012	169.7	165	1.07	10
Other Recreational Sports (C)	15	M	169.9	49	17	7.3	41.7	14.9	85.1	1916.43	39.1108	142.3	105	0.98	2191.9	44.7327	160.2	135	1.024	1805.7	36.851	134.3	90	0.95	2166.9	44.2224	158	135	0.99	2413.49	49.2548	184	195	1.1	10
Other Recreational Sports (C)	14	M	180	87	26.9	28.1	58.9	32.3	67.7	1816.27	20.8767	141.3	90	0.912	2312.2	26.577	171.3	135	0.977	1621.18	18.6343	136	75	0.86	1975.62	22.7083	153	105	0.9	2788.91	32.0564	192	165	0.97	10
Recreational Rowers (B)	14	M	168	69.2	24.5	8.5	60.7	12.3	87.7	1843.72	26.6434	123	75	0.941	2365.75	34.1871	147.7	135	1	1632.6	23.5925	123	75	0.96	2498.2	36.1012	151	135	1	2950.53	42.6377	175	165	1.13	10
Recreational Rowers (B)	14	M	169.5	82.4	28.7	23.3	59.1	28.3	71.7	1963.18	23.825	146	105	0.876	2594.4	31.4854	166.9	135	0.966	2097.12	25.4505	162	120	0.97	2556.6	31.0267	176	150	0.99	2943.27	35.7193	184	180	1.15	10
Other Recreational Sports (C)	20	M	186	94.5	27.3	30.1	64.4	31.8	68.2	1465.18	15.5046	124.8	75	0.953	1651.61	17.4774	132.7	105	1.013	1329.4	14.0677	116	60	0.89	1537.3	16.2677	125	90	1.01	1932.03	20.4448	138	120	1.09	10
Other Recreational Sports (C)	15	M	181.4	95.5	29	28.5	67	29.9	70.1	1571.44	16.4549	124	60	0.919	1894.4	19.8366	141.9	105	1.065	1508.14	15.792	122	60	0.9	2000.85	20.9513	147	105	1.11	2399.27	25.1233	162	135	1.11	10
Other Recreational Sports (C)	14	F	175	67	21.9	18.3	48.7	27.4	72.6	1411.89	21.073	136	60	1.014	1630.7	24.3388	148.4	90	0.948	1313.4	19.603	130	60	0.94	1643.99	24.5372	148	90	0.96	1982.97	29.5965	162.7	120	1.11	10
Other Recreational Sports (C)	14	F	157.8	50.7	20.4	12.9	37.8	25.4	74.6	1624.39	32.0393	160.5	60	0.957	1860.2	36.6903	174.1	90	1.04	1616.28	31.8793	163	60	0.98	1862.89	36.7434	178	90	1.06	2064.15	40.7129	185	105	1.14	8
Competitive Rowers (A)	14	M	184	72	21.3	12.6	59.4	17.5	82.5	2517.19	34.961	141.2	120	0.988	3381.08	46.9594	166.7	200	1.055	2448.44	34.0061	146	140	0.98	3400.72	47.2322	172	200	1.11	3876.7	53.843	187	240	1.23	10
Competitive Rowers (A)	14	M	178	73.5	23.2	10.7	62.8	14.5	85.5	2238.93	30.4616	153.1	120	0.946	2695.7	36.6762	170.5	160	1.021	2090.53	28.4426	144	100	0.91	2763.08	37.5929	176	160	1.05	3705.29	50.4121	197	220	1.12	10
Other Recreational Sports (C)	14	M	168.2	74.5	26.3	17.9	56.6	24	76	2224.03	29.8528	127.2	90	0.917	2275.8	30.5477	151.6	135	0.985	1688.14	22.6596	111	60	0.88	2298.88	30.8574	152	135	0.99	2750.9	36.9248	173	165	1.08	10
Other Recreational Sports (C)	14	M	166.7	56	20.2	9.6	46.4	17.1	82.9	2072.72	37.0129	144.2	90	0.877	2386.1	42.6089	159.7	135	0.858	1958.84	34.9793	144	90	0.87	2255.2	40.2714	167	135	0.99	2717.89	48.5337	175	135	0.96	10
Other Recreational Sports (C)	14	M	187.3	88.4	25.2	18	70.4	20.4	79.6	1959.04	22.1611	147.7	90	0.883	2461.9	27.8495	171.8	135	1.007	1610.63	18.2198	139	75	0.87	2469.99	27.9411	170	135	1.01	3148.84	35.6203	189	165	1.08	9
Competitive Rowers (A)	14	M	178.4	65.4	20.5	8.5	56.9	13.1	86.9	2364.58	36.1557	154.8	140	0.961	2668	40.7951	170.6	180	1.019	2055.61	31.4313	142	120	0.91	2711.16	41.455	170	180	1.01	3306.91	50.5644	188	240	1.12	10
Competitive Rowers (A)	14	M	185.4	66.7	19.4	12.3	54.4	18.5	81.5	2068.11	31.0061	159.9	120	1.051	2638.8	39.5622	180.3	160	1.117	1895.68	28.421	147	100	1.04	2344.02	35.1427	172	140	1.04	3128.11	46.8981	192	200	1.17	10
Other Recreational Sports (C)	15	M	168	56.9	20.2	9.8	47.1	17.2	82.8	1129.1	19.8436	111.6	60	0.873	2172.8	38.1863	149.6	120	1.023	1677.96	29.4896	117	75	0.91	2432.33	42.7475	152	135	1.05	2962.41	52.0634	171	165	1.12	10
Other Recreational Sports (C)	14	M	167.5	48.9	17.4	9.1	39.8	18.7	81.3	1557.06	31.8417	133.9	60	0.848	1974	40.3681	161	120	0.966	1332.91	27.2579	131	60	0.83	2146.16	43.8888	164	120	1	2357.03	48.2011	173	135	1.1	10
Competitive Rowers (A)	19	M	198	89	22.7	18	71	20.2	79.8	3431.06	38.5512	154.4	220	0.956	4392.3	49.3517	173.9	280	1.04	3373.29	37.9021	157	220	0.97	4379.03	49.2026	175	280	1.04	5117.99	57.5055	183	340	1.12	10
Competitive Rowers (A)	26	M	192	79	21.4	14.8	64.2	18.8	81.2	3297.02	41.7344	155.3	200	0.895	3897.41	49.3343	164.1	260	0.914	2881.13	36.47	146	180	0.85	3910.43	49.4991	165	260	0.92	5424.16	68.6602	181	400	1.05	10
